# Supplementary material for: Unmet Needs of Australians in Endometriosis Research: A Qualitative Study of Research Priorities, Drivers, and Barriers to Participation in People with Endometriosis
Source: Medicina (Kaunas). 2023 Sep 13;59(9):1655. doi: 10.3390/medicina59091655 (PMC10536628; doi:10.3390/medicina59091655)
Supplement: Supplementary file 1 [file medicina-59-01655-s001.zip]

Archive with 1 entries (1 files):
- medicina-2556117-supplementary.pdf
